# Supplementary material for: Chemical and transcriptional responses of Norway spruce genotypes with different susceptibility to Heterobasidion spp. infection
Source: BMC Plant Biol. 2011 Nov 8;11:154. doi: 10.1186/1471-2229-11-154 (PMC3240162; doi:10.1186/1471-2229-11-154)
Supplement: Additional file 2 — 454-library size and mapping metrics. [file 1471-2229-11-154-S2.XLS]

## Sheet: Sheet1
Additional file 2: 454-library size and metrics
Library	Days post inoculation	Treatment	Susceptibility*	Nr Reads	Avg readlength	Q40**	Nr of bases	Inferred read error	Mapped reads	Nr of contigs
2405	0	C	LS	39660	336.824	0.7471	12816620	0.0165	0.7387	7444
2405	5	I	LS	7133	325.97	0.6565	2226929	0.016	0.7555	2377
2405	5	W	LS	27094	320.413	0.7149	8217108	0.0168	0.7687	5845
2405	15	I	LS	4840	322.502	0.6302	1494071	0.0168	0.7746	1807
2405	15	W	LS	11597	320.629	0.6752	3569120	0.0159	0.7742	3434
3178	0	C	HS	27038	322.969	0.738	8376634	0.0165	0.7245	6004
3178	5	I	HS	9868	318.099	0.6682	3037565	0.0161	0.7329	2999
3178	5	W	HS	8610	318.99	0.7046	2617582	0.0166	0.7518	2851
3178	15	I	HS	43840	322.195	0.7424	13440062	0.0165	0.7542	7807
3178	15	W	HS	26921	327.046	0.7121	8241337	0.0165	0.7755	6022
3178	28	I	HS	21263	334.504	0.723	6859825	0.0154	0.6988	5193
3178	28	W	HS	18660	317.775	0.7124	5530972	0.0166	0.7631	4806
3340	0	C	HS	33474	291.207	0.6756	9494764	0.022	0.7016	6736
3340	5	I	HS	13909	289.404	0.6364	3914419	0.0213	0.7342	3696
3340	5	W	HS	5331	272.837	0.5516	1402011	0.0218	0.7364	1964
3340	15	I	HS	12324	284.445	0.6059	3418335	0.0206	0.6619	3169
3340	15	W	HS	15904	281.133	0.6374	4370790	0.0209	0.7451	4165
7398	0	C	LS	90718	304.662	0.744	26869785	0.0215	0.7408	9831
7398	5	I	LS	5889	271.638	0.5854	1558911	0.0218	0.7188	1999
7398	5	W	LS	9337	280.357	0.5466	2535455	0.0218	0.7569	3043
7398	15	I	LS	9367	287.17	0.6202	2615425	0.0199	0.6339	2276
7398	15	W	LS	12901	284.888	0.6044	3544599	0.0216	0.7495	3866
7398	28	I	LS	23364	298.633	0.6491	6775832	0.0204	0.6914	5561
7398	28	W	LS	13060	276.418	0.5864	3463708	0.0218	0.7115	3571
*Highly (HS) or less (LS) susceptible according to Swedjemark [8]
** Q40 of contigs of at least 500 bp length
